# Supplementary material for: Deciphering the Autoantibody Response to the OJ Antigenic Complex
Source: Diagnostics (Basel). 2023 Jan 3;13(1):156. doi: 10.3390/diagnostics13010156 (PMC9818932; doi:10.3390/diagnostics13010156)
Supplement: Supplementary file 1 [file diagnostics-13-00156-s001.zip]

Archive with 1 entries (1 files):
- diagnostics-2043719-supplementary.pdf
